# Supplementary material for: Differential Expression of MITF, WNT3A, SLC7A11, and EDN3 in the Shoulder ‘Bider Marking’ of Dun Mongolian Horses
Source: Animals (Basel). 2026 Mar 19;16(6):967. doi: 10.3390/ani16060967 (PMC13023297; doi:10.3390/ani16060967)
Supplement: Supplementary file 1 [file animals-16-00967-s001.zip]

Archive with 2 entries (2 files):
- Supplementary Materials Methods.pdf
- Supplementary Materials Results.pdf
